# Supplementary material for: Isolation and characterization of vB_XciM_LucasX, a new jumbo phage that infects Xanthomonas citri and Xanthomonas fuscans
Source: PLoS One. 2022 Apr 14;17(4):e0266891. doi: 10.1371/journal.pone.0266891 (PMC9009655; doi:10.1371/journal.pone.0266891)
Supplement: S1 Table — (XLSX) [file pone.0266891.s001.xlsx]

## Sheet: Sheet1
Locus Tag	Functional category description	Target Name	E-value	ProteinCount	SpeciesCount	FunctionalCategory	ConsensusFunctionalDescription
LUCX_1	Structural	VOG03324	1.2e-43	42	42	Xu	REFSEQ hypothetical protein
LUCX_2	Hypothetical
LUCX_3	Hypothetical
LUCX_4	Hypothetical
LUCX_5	Structural	VOG03650	1.9e-188	49	46	Xu	REFSEQ hypothetical protein
LUCX_6	Structural
LUCX_7	Hypothetical
LUCX_8	Hypothetical
LUCX_9	Structural	VOG01109	0	98	46	XhXr	sp|P59642|RPOB_TROW8 DNA-directed RNA polymerase subunit beta
LUCX_10	Hypothetical
LUCX_11	Structural	VOG03319	4.1e-72	33	33	Xu	REFSEQ hypothetical protein
LUCX_12	Structural	VOG06397	2.1e-85	46	46	Xu	REFSEQ hypothetical protein
LUCX_13	Function unknown	VOG03405	2.1e-77	46	44	Xu	REFSEQ putative virion structural protein
LUCX_14	Hypothetical
LUCX_15	Hypothetical
LUCX_16	Structural	VOG00131	3.6e-92	40	34	Xh	sp|Q7ZV60|BCS1_DANRE Mitochondrial chaperone BCS1
LUCX_17	Hypothetical
LUCX_18	Structural
LUCX_19	Hypothetical
LUCX_20	Hypothetical
LUCX_21	Structural
LUCX_22	Structural	VOG13273	7.8e-25	10	10	Xu	REFSEQ hypothetical protein
LUCX_23	Hypothetical
LUCX_24	Structural
LUCX_25	Function unknown	VOG03393	8.9e-47	31	31	Xu	REFSEQ hypothetical protein
LUCX_26	Hypothetical
LUCX_27	Structural
LUCX_28	Function unknown	VOG00077	8.1e-15	111	105	Xu	REFSEQ hypothetical protein
LUCX_29	Hypothetical
LUCX_30	Hypothetical
LUCX_31	Hypothetical
LUCX_32	Structural
LUCX_33	Hypothetical
LUCX_34	Function unknown	VOG06403	1.7e-64	43	43	Xu	REFSEQ hypothetical protein
LUCX_35	Structural	VOG06404	2.7e-275	42	42	Xu	REFSEQ putative virion structural protein
LUCX_36	Structural
LUCX_37	Structural	VOG03541	2.8e-142	43	43	Xu	REFSEQ putative virion structural protein
LUCX_38	Function unknown	VOG05997	8.1e-50	2947	2877	Xu	sp|Q05219|VG13_BPML5 Gene 13 protein
LUCX_39	Hypothetical
LUCX_40	Structural
LUCX_41	Hypothetical
LUCX_42	Hypothetical
LUCX_43	Hypothetical
LUCX_44	Structural
LUCX_45	Hypothetical
LUCX_46	Structural
LUCX_47	Structural
LUCX_48	Hypothetical
LUCX_49	Structural
LUCX_50	Hypothetical
LUCX_51	Hypothetical
LUCX_52	Structural
LUCX_53	Structural
LUCX_54	Structural	VOG01902	2.7e-84	29	29	Xh	sp|F8SJR0|PHUZ_BPPA3 Phage tubulin-like protein
LUCX_55	Hypothetical
LUCX_56	Hypothetical
LUCX_57	Structural
LUCX_58	Structural
LUCX_59	Structural
LUCX_60	Structural
LUCX_61	Structural
LUCX_62	Hypothetical
LUCX_63	Structural
LUCX_64	Hypothetical
LUCX_65	Hypothetical
LUCX_66	Structural	VOG06415	1.1e-28	43	43	Xu	REFSEQ hypothetical protein
LUCX_67	Function unknown	VOG06416	1.2e-247	46	46	Xu	REFSEQ hypothetical protein
LUCX_68	Hypothetical
LUCX_69	Structural
LUCX_70	Structural	VOG03439	2.6e-88	31	31	Xu	sp|F8SJT5|GP105_BPPA3 gp105
LUCX_71	Hypothetical
LUCX_72	Structural
LUCX_73	Virus replication	VOG01913	3.6e-112	56	46	XhXr	sp|A5UH19|RPOC_HAEIG DNA-directed RNA polymerase subunit beta'
LUCX_74	Structural
LUCX_75	Hypothetical
LUCX_76	Virus replication	VOG01913	3e-07	56	46	XhXr	sp|A5UH19|RPOC_HAEIG DNA-directed RNA polymerase subunit beta'
LUCX_77	Hypothetical
LUCX_78	Hypothetical
LUCX_79	Hypothetical
LUCX_80	Structural
LUCX_81	Function unknown	VOG06418	1.4e-47	42	42	Xu	REFSEQ hypothetical protein
LUCX_82	Structural	VOG06419	1.5e-32	42	42	Xu	REFSEQ hypothetical protein
LUCX_83	Hypothetical
LUCX_84	Structural	VOG01203	2.6e-11	17	17	Xu	REFSEQ hypothetical protein
LUCX_85	Exonuclease	VOG00445	6.9e-40	575	574	Ex	sp|P04521|EXO1_BPT4 Exonuclease subunit 1
LUCX_86	Structural	VOG06420	8e-79	43	43	Xu	REFSEQ hypothetical protein
LUCX_87	Function unknown	VOG08803	1.4e-43	29	29	Xu	REFSEQ hypothetical protein
LUCX_88	Hypothetical
LUCX_89	Function unknown	VOG06422	1.7e-101	43	43	Xu	REFSEQ hypothetical protein
LUCX_90	Structural	VOG01867	1.1e-67	43	43	Xu	REFSEQ hypothetical protein
LUCX_91	Function unknown	VOG06423	5.2e-78	43	43	Xu	REFSEQ hypothetical protein
LUCX_92	Structural
LUCX_93	Function unknown	VOG01132	9.2e-30	6	6	Xu	REFSEQ hypothetical protein
LUCX_94	Virus replication	VOG01109	8.1e-72	98	46	XhXr	sp|P59642|RPOB_TROW8 DNA-directed RNA polymerase subunit beta
LUCX_95	Structural	VOG06425	1.1e-172	44	44	Xu	REFSEQ putative DNA-directed RNA polymerase beta subunit
LUCX_96	Virus replication	VOG00215	1.2e-106	75	72	Xr	sp|P16712|A18_VACCW Transcript termination protein A18
LUCX_97	Hypothetical
LUCX_98	Hypothetical
LUCX_99	Hypothetical
LUCX_100	Hypothetical
LUCX_101	Hypothetical
LUCX_102	Function unknown	VOG03338	9e-67	44	44	Xu	REFSEQ putative virion structural protein
LUCX_103	Hypothetical
LUCX_104	Function unknown	VOG23979	2.5e-06	2	2	Xu	REFSEQ hypothetical protein
LUCX_105	Structural
LUCX_106	Structural
LUCX_107	Function unknown	VOG23624	1e-10	2	2	Xu	REFSEQ hypothetical protein
LUCX_108	Hypothetical
LUCX_109	Structural
LUCX_110	Hypothetical
LUCX_111	Structural	VOG15260	5.8e-09	6	6	Xu	REFSEQ hypothetical protein
LUCX_112	Structural	VOG06427	7.4e-110	42	42	Xu	REFSEQ hypothetical protein
LUCX_113	Function unknown	VOG00373	2.7e-19	30	30	Xu	REFSEQ hypothetical protein
LUCX_114	Structural
LUCX_115	Function unknown	VOG00072	1.5e-44	33	31	Xu	REFSEQ hypothetical protein
LUCX_116	Function unknown	VOG00232	5.6e-09	436	409	Xu	sp|P13309|Y06D_BPT4 Uncharacterized 17.5 kDa protein in tk-vs intergenic region
LUCX_117	Hypothetical
LUCX_118	Hypothetical
LUCX_119	Function unknown	VOG25838	1.4e-11	2	2	Xu	REFSEQ hypothetical protein
LUCX_120	Hypothetical
LUCX_121	Hypothetical
LUCX_122	Hypothetical
LUCX_123	Hypothetical
LUCX_124	Structural
LUCX_125	Structural	VOG06435	8.7e-101	43	43	Xu	REFSEQ putative virion structural protein
LUCX_126	Structural	VOG06436	1.1e-59	43	43	Xu	REFSEQ putative virion structural protein
LUCX_127	Function unknown	VOG03635	2.2e-34	19	19	Xu	REFSEQ hypothetical protein
LUCX_128	Structural	VOG00068	8.8e-24	45	29	Xu	REFSEQ hypothetical protein
LUCX_129	Structural
LUCX_130	Function unknown	VOG00068	3.7e-18	45	29	Xu	REFSEQ hypothetical protein
LUCX_131	Structural	VOG00068	6.5e-06	45	29	Xu	REFSEQ hypothetical protein
LUCX_132	Structural
LUCX_133	Structural
LUCX_134	Structural
LUCX_135	Structural
LUCX_136	Structural
LUCX_137	Hypothetical
LUCX_138	Hypothetical
LUCX_139	Structural
LUCX_140	Structural	VOG06443	1.3e-108	43	43	Xu	REFSEQ hypothetical protein
LUCX_141	Structural	VOG06444	7.7e-112	46	46	Xu	REFSEQ putative virion structural protein
LUCX_142	Structural	VOG00113	1.5e-25	42	42	Xu	REFSEQ hypothetical protein
LUCX_143	Structural	VOG06445	1.3e-120	43	43	Xu	REFSEQ putative virion structural protein
LUCX_144	Structural	VOG00011	4.3e-37	203	29	Xu	REFSEQ hypothetical protein
LUCX_145	Hypothetical
LUCX_146	Structural
LUCX_147	Virus replication	VOG00047	2.4e-39	252	246	XhXr	sp|P24425|KITH_EHV4 Thymidine kinase
LUCX_148	Hypothetical
LUCX_149	Exonuclease	VOG00674	6.4e-43	128	128	Ex	sp|P28355|RECJ_SALTY Single-stranded-DNA-specific exonuclease RecJ
LUCX_150	Hypothetical
LUCX_151	Structural
LUCX_152	Virus structural function beneficial for the host	VOG00884	2.9e-79	128	128	XhXpXs	sp|P13559|ENLYS_BPPRD Endolysin
LUCX_153	Structural
LUCX_154	Function unknown	VOG00303	1.1e-24	529	526	Xu	sp|O64253|VG61_BPMD2 Gene 61 protein
LUCX_155	Hypothetical
LUCX_156	Structural
LUCX_157	Virus replication	VOG00170	1.3e-120	681	559	Xr	sp|P00471|TYSY_BPT4 Thymidylate synthase
LUCX_158	Hypothetical
LUCX_159	Hypothetical
LUCX_160	Structural	VOG00175	4.7e-08	125	124	Xu	sp|P13318|Y06K_BPT4 Uncharacterized 25.0 kDa protein in regB-denV intergenic region
LUCX_161	Hypothetical
LUCX_162	Structural
LUCX_163	Function unknown	VOG01777	2.8e-22	14	14	Xu	REFSEQ hypothetical protein
LUCX_164	Hypothetical
LUCX_165	Structural
LUCX_166	Structural
LUCX_167	Structural
LUCX_168	Hypothetical
LUCX_169	Structural
LUCX_170	Hypothetical
LUCX_171	Hypothetical
LUCX_172	HNH endonuclease	VOG00040	1.1e-10	46	43	HNH	REFSEQ HNH endonuclease
LUCX_173	Structural
LUCX_174	Structural
LUCX_175	Structural
LUCX_176	Hypothetical
LUCX_177	Virus protein with function beneficial for the host	VOG00569	5.3e-61	203	183	Xh	sp|Q55928|NADM_SYNY3 Bifunctional NMN adenylyltransferase/Nudix hydrolase
LUCX_178	Virus protein with function beneficial for the host	VOG00395	4.8e-155	277	274	Xh	sp|Q52I78|NAMPT_PIG Nicotinamide phosphoribosyltransferase
LUCX_179	Structural
LUCX_180	Hypothetical
LUCX_181	Hypothetical
LUCX_182	Hypothetical
LUCX_183	Hypothetical
LUCX_184	Hypothetical
LUCX_185	Hypothetical
LUCX_186	Function unknown	VOG02166	3.4e-21	7	6	Xu	REFSEQ hypothetical protein
LUCX_187	Hypothetical
LUCX_188	Hypothetical
LUCX_189	Hypothetical
LUCX_190	Hypothetical
LUCX_191	Structural
LUCX_192	Hypothetical
LUCX_193	Hypothetical
LUCX_194	Function unknown	VOG01304	1.8e-21	87	85	Xu	sp|P9WJ72|EXRBN_MYCTO 3'-5' exoribonuclease MT2234.1
LUCX_195	Structural
LUCX_196	Hypothetical
LUCX_197	Hypothetical
LUCX_198	Structural
LUCX_199	Structural
LUCX_200	Hypothetical
LUCX_201	Function unknown	VOG13156	2e-07	3	3	Xu	REFSEQ hypothetical protein
LUCX_202	Structural	VOG25108	2.2e-11	2	2	Xu	REFSEQ hypothetical protein
LUCX_203	Hypothetical
LUCX_204	Hypothetical
LUCX_205	Hypothetical
LUCX_206	Structural
LUCX_207	Hypothetical
LUCX_208	Hypothetical
LUCX_209	Hypothetical
LUCX_210	Hypothetical
LUCX_211	Structural	VOG00011	1e-21	203	29	Xu	REFSEQ hypothetical protein
LUCX_212	Structural	VOG00011	1.3e-29	203	29	Xu	REFSEQ hypothetical protein
LUCX_213	Structural
LUCX_214	Hypothetical
LUCX_215	Hypothetical
LUCX_216	Hypothetical
LUCX_217	Hypothetical
LUCX_218	Structural	VOG09882	7.6e-26	3	3	Xu	REFSEQ hypothetical protein
LUCX_219	Structural
LUCX_220	Hypothetical
LUCX_221	Structural
LUCX_222	Hypothetical
LUCX_223	Hypothetical
LUCX_224	Hypothetical
LUCX_225	Structural
LUCX_226	Structural
LUCX_227	Hypothetical
LUCX_228	Hypothetical
LUCX_229	Function unknown	VOG10404	6.5e-07	8	8	Xu	REFSEQ hypothetical protein
LUCX_230	Structural
LUCX_231	Hypothetical
LUCX_232	Structural
LUCX_233	Hypothetical
LUCX_234	Hypothetical
LUCX_235	Structural
LUCX_236	Hypothetical
LUCX_237	Hypothetical
LUCX_238	Structural
LUCX_239	Structural
LUCX_240	Structural	VOG13604	2.7e-07	7	7	Xu	REFSEQ putative stringent starvation protein B
LUCX_241	Hypothetical
LUCX_242	Hypothetical
LUCX_243	Hypothetical
LUCX_244	Hypothetical
LUCX_245	Structural	VOG00054	2e-17	391	377	Xu	sp|Q5UQE7|YL479_MIMIV Uncharacterized protein L479
LUCX_246	Hypothetical
LUCX_247	Structural	VOG03723	5.6e-11	16	16	Xu	REFSEQ hypothetical protein
LUCX_248	Virus replication	VOG00417	7.6e-22	525	524	XhXr	sp|O48500|DUT_BPT5 Deoxyuridine 5'-triphosphate nucleotidohydrolase
LUCX_249	Hypothetical
LUCX_250	Structural
LUCX_251	Structural
LUCX_252	Structural
LUCX_253	Structural
LUCX_254	Hypothetical
LUCX_255	Virus protein with function beneficial for the host	VOG00488	1.5e-21	128	128	Xh	sp|O87331|RELA_CORGL GTP pyrophosphokinase
LUCX_256	Function unknown	VOG00454	2.7e-10	31	31	Xu	REFSEQ hypothetical protein
LUCX_257	Structural
LUCX_258	Hypothetical
LUCX_259	Hypothetical
LUCX_260	Hypothetical
LUCX_261	Structural
LUCX_262	Virus replication	VOG01501	3.5e-150	220	133	XhXr	sp|Q97FQ5|DNLJ2_CLOAB DNA ligase 2
LUCX_263	Hypothetical
LUCX_264	Structural
LUCX_265	Hypothetical
LUCX_266	Hypothetical
LUCX_267	Structural
LUCX_268	Hypothetical
LUCX_269	Hypothetical
LUCX_270	Structural
LUCX_271	Exonuclease	VOG00674	7.7e-27	128	128	Ex	sp|P28355|RECJ_SALTY Single-stranded-DNA-specific exonuclease RecJ
LUCX_272	Structural
LUCX_273	Function unknown	VOG00725	1e-06	9	9	Xu	REFSEQ hypothetical protein
LUCX_274	Structural
LUCX_275	Function unknown	VOG00441	4.4e-08	35	35	Xu	REFSEQ hypothetical protein
LUCX_276	Structural
LUCX_277	Structural
LUCX_278	Function unknown	VOG00622	3.4e-22	334	333	Xu	REFSEQ hypothetical protein
LUCX_279	Hypothetical
LUCX_280	Hypothetical
LUCX_281	Structural
LUCX_282	Function unknown	VOG10439	1.3e-06	14	14	Xu	REFSEQ hypothetical protein
LUCX_283	Hypothetical
LUCX_284	Hypothetical
LUCX_285	Virus protein with function beneficial for the host	VOG02708	2.7e-80	456	456	Xh	sp|O07635|YLAK_BACSU Uncharacterized protein YlaK
LUCX_286	Hypothetical
LUCX_287	Hypothetical
LUCX_288	Virus replication	VOG00094	5.9e-192	1069	1021	XhXr	sp|P00452|RIR1_ECOLI Ribonucleoside-diphosphate reductase 1 subunit alpha
LUCX_289	Virus replication	VOG01373	7.2e-86	768	758	XhXr	sp|P69924|RIR2_ECOLI Ribonucleoside-diphosphate reductase 1 subunit beta
LUCX_290	Structural
LUCX_291	Structural	VOG04118	1.4e-178	6	6	Xu	REFSEQ gene transfer agent
LUCX_292	Structural	VOG00011	1.6e-23	203	29	Xu	REFSEQ hypothetical protein
LUCX_293	Structural	VOG03400	8.3e-22	7	7	Xu	REFSEQ hypothetical protein
LUCX_294	Structural
LUCX_295	Structural
LUCX_296	Hypothetical
LUCX_297	Structural
LUCX_298	Hypothetical
LUCX_299	Structural
LUCX_300	Structural
LUCX_301	Hypothetical
LUCX_302	Structural
LUCX_303	Structural	VOG00929	3.8e-53	113	110	Xu	REFSEQ hypothetical protein
LUCX_304	Hypothetical
LUCX_305	Function unknown	VOG00512	1.5e-10	58	58	Xu	REFSEQ hypothetical protein
LUCX_306	Hypothetical
LUCX_307	Hypothetical
LUCX_308	Hypothetical
LUCX_309	Hypothetical
LUCX_310	Hypothetical
LUCX_311	Function unknown	VOG00077	6.8e-17	111	105	Xu	REFSEQ hypothetical protein
LUCX_312	Hypothetical
LUCX_313	Virus protein with function beneficial for the host	VOG00772	5.1e-22	378	378	Xh	sp|A7IY64|ISAA_STAXY Probable transglycosylase IsaA
LUCX_314	Structural
LUCX_315	Hypothetical
LUCX_316	Structural
LUCX_317	Hypothetical
LUCX_318	Hypothetical
LUCX_319	Function unknown	VOG01820	3.3e-28	7	7	Xu	REFSEQ hypothetical protein
LUCX_320	Structural
LUCX_321	Hypothetical
LUCX_322	Hypothetical
LUCX_323	Virus protein with function beneficial for the host	VOG00174	5.9e-46	392	390	Xh	sp|P04382|DYR_BPT4 Dihydrofolate reductase
LUCX_324	Hypothetical
LUCX_325	Structural
LUCX_326	Hypothetical
LUCX_327	Structural
LUCX_328	Hypothetical
LUCX_329	Hypothetical
LUCX_330	Hypothetical
LUCX_331	Hypothetical
LUCX_332	Hypothetical
LUCX_333	Function unknown	VOG00747	3.3e-15	6	5	Xu	REFSEQ hypothetical protein
LUCX_334	Hypothetical
LUCX_335	Structural
LUCX_336	Hypothetical
LUCX_337	Hypothetical
LUCX_338	Hypothetical
LUCX_339	Hypothetical
LUCX_340	Structural	VOG03742	1.6e-174	45	43	Xu	REFSEQ putative major capsid protein
LUCX_341	Function unknown	VOG04453	6.3e-30	24	24	Xu	REFSEQ hypothetical protein
LUCX_342	Structural	VOG03600	5.1e-148	46	46	Xu	REFSEQ hypothetical protein
LUCX_343	Function unknown	VOG15302	1e-23	5	5	Xu	REFSEQ hypothetical protein
LUCX_344	Function unknown	VOG24401	1.2e-09	2	2	Xu	REFSEQ hypothetical protein
LUCX_345	Structural
LUCX_346	Hypothetical
LUCX_347	Hypothetical
LUCX_348	Structural	VOG06344	3.3e-217	43	43	Xu	REFSEQ putative virion structural protein
LUCX_349	Structural	VOG00011	1.8e-14	203	29	Xu	REFSEQ hypothetical protein
LUCX_350	Structural	VOG00011	7.3e-30	203	29	Xu	REFSEQ hypothetical protein
LUCX_351	Structural
LUCX_352	Structural
LUCX_353	Structural	VOG00477	1.1e-16	10	10	Xu	REFSEQ hypothetical protein
LUCX_354	Structural	VOG21223	1e-11	2	2	Xu	REFSEQ chaperone of endosialidase
LUCX_355	Structural	VOG22130	2.8e-18	2	2	Xu	REFSEQ putative tail fiber protein
LUCX_356	Structural
LUCX_357	Structural
LUCX_358	Structural	VOG00011	9.2e-14	203	29	Xu	REFSEQ hypothetical protein
LUCX_359	Structural	VOG06345	3.7e-82	43	43	Xu	REFSEQ putative virion structural protein
LUCX_360	Virus replication	VOG00009	4.8e-31	572	572	XhXr	sp|O57229|RUVV_VACCA Holliday junction resolvase
LUCX_361	Hypothetical
LUCX_362	Hypothetical
LUCX_363	Structural
LUCX_364	Hypothetical
LUCX_365	Hypothetical
LUCX_366	Structural	VOG06367	8.1e-100	42	42	Xu	REFSEQ hypothetical protein
LUCX_367	Hypothetical
LUCX_368	Hypothetical
LUCX_369	Hypothetical
LUCX_370	Hypothetical
LUCX_371	Virus protein with function beneficial for the host	VOG00069	1.6e-82	655	650	XhXp	sp|P04522|EXO2_BPT4 Exonuclease subunit 2
LUCX_372	Structural
LUCX_373	Structural
LUCX_374	Hypothetical
LUCX_375	Hypothetical
LUCX_376	Hypothetical
LUCX_377	Hypothetical
LUCX_378	Hypothetical
LUCX_379	Function unknown	VOG04294	4e-07	6	6	Xu	REFSEQ hypothetical protein
LUCX_380	Function unknown	VOG00476	7.9e-117	293	280	Xu	sp|B8HPS9|RNH_CYAP4 Ribonuclease H
LUCX_381	Function unknown	VOG01098	1.5e-17	11	11	Xu	REFSEQ hypothetical protein
LUCX_382	Hypothetical
LUCX_383	Hypothetical
LUCX_384	Structural
LUCX_385	Virus replication	VOG00879	1.2e-47	553	546	XhXr	sp|P04529|UVSX_BPT4 Recombination and repair protein
LUCX_386	Structural	VOG02035	2.2e-06	19	19	Xu	REFSEQ hypothetical protein
LUCX_387	Function unknown	VOG03507	4.5e-83	44	44	Xu	REFSEQ putative virion structural protein
LUCX_388	Structural
LUCX_389	Structural	VOG06390	1.7e-48	43	43	Xu	REFSEQ hypothetical protein
LUCX_390	Hypothetical
LUCX_391	Hypothetical
LUCX_392	Structural	VOG00711	2.5e-25	39	39	Xu	REFSEQ hypothetical protein
LUCX_393	Hypothetical
LUCX_394	Structural	VOG00609	1.1e-32	399	396	Xu	sp|P32276|Y12G_BPT4 Uncharacterized 17.1 kDa protein in Gp30-rIII intergenic region
