# Supplementary material for: Isolation and characterization of vB_XciM_LucasX, a new jumbo phage that infects Xanthomonas citri and Xanthomonas fuscans
Source: PLoS One. 2022 Apr 14;17(4):e0266891. doi: 10.1371/journal.pone.0266891 (PMC9009655; doi:10.1371/journal.pone.0266891)
Supplement: S2 Table — (XLSX) [file pone.0266891.s002.xlsx]

## Sheet: Sheet1
Query Protein ID	Functional category description	LucasX specific genes
LUCX_2	Hypothetical	yes
LUCX_3	Hypothetical	no
LUCX_4	Hypothetical	yes
LUCX_7	Hypothetical	yes
LUCX_8	Hypothetical	yes
LUCX_10	Hypothetical	yes
LUCX_14	Hypothetical	yes
LUCX_15	Hypothetical	yes
LUCX_17	Hypothetical	yes
LUCX_19	Hypothetical	yes
LUCX_20	Hypothetical	yes
LUCX_23	Hypothetical	yes
LUCX_26	Hypothetical	yes
LUCX_29	Hypothetical	yes
LUCX_30	Hypothetical	yes
LUCX_31	Hypothetical	no
LUCX_33	Hypothetical	yes
LUCX_39	Hypothetical	yes
LUCX_41	Hypothetical	no
LUCX_42	Hypothetical	no
LUCX_43	Hypothetical	yes
LUCX_45	Hypothetical	yes
LUCX_48	Hypothetical	yes
LUCX_50	Hypothetical	yes
LUCX_51	Hypothetical	no
LUCX_55	Hypothetical	no
LUCX_56	Hypothetical	yes
LUCX_62	Hypothetical	yes
LUCX_64	Hypothetical	yes
LUCX_65	Hypothetical	yes
LUCX_68	Hypothetical	no
LUCX_71	Hypothetical	yes
LUCX_75	Hypothetical	yes
LUCX_77	Hypothetical	yes
LUCX_78	Hypothetical	yes
LUCX_79	Hypothetical	yes
LUCX_83	Hypothetical	yes
LUCX_88	Hypothetical	yes
LUCX_97	Hypothetical	yes
LUCX_98	Hypothetical	yes
LUCX_99	Hypothetical	yes
LUCX_100	Hypothetical	yes
LUCX_101	Hypothetical	no
LUCX_103	Hypothetical	yes
LUCX_108	Hypothetical	no
LUCX_110	Hypothetical	yes
LUCX_117	Hypothetical	yes
LUCX_118	Hypothetical	yes
LUCX_120	Hypothetical	no
LUCX_121	Hypothetical	yes
LUCX_122	Hypothetical	yes
LUCX_123	Hypothetical	no
LUCX_137	Hypothetical	yes
LUCX_138	Hypothetical	yes
LUCX_145	Hypothetical	yes
LUCX_148	Hypothetical	yes
LUCX_150	Hypothetical	yes
LUCX_155	Hypothetical	yes
LUCX_158	Hypothetical	yes
LUCX_159	Hypothetical	yes
LUCX_161	Hypothetical	yes
LUCX_164	Hypothetical	yes
LUCX_168	Hypothetical	yes
LUCX_170	Hypothetical	yes
LUCX_171	Hypothetical	yes
LUCX_176	Hypothetical	yes
LUCX_180	Hypothetical	yes
LUCX_181	Hypothetical	yes
LUCX_182	Hypothetical	yes
LUCX_183	Hypothetical	yes
LUCX_184	Hypothetical	yes
LUCX_185	Hypothetical	yes
LUCX_187	Hypothetical	yes
LUCX_188	Hypothetical	yes
LUCX_189	Hypothetical	yes
LUCX_190	Hypothetical	yes
LUCX_192	Hypothetical	yes
LUCX_193	Hypothetical	yes
LUCX_196	Hypothetical	yes
LUCX_197	Hypothetical	yes
LUCX_200	Hypothetical	yes
LUCX_203	Hypothetical	yes
LUCX_204	Hypothetical	yes
LUCX_205	Hypothetical	yes
LUCX_207	Hypothetical	yes
LUCX_208	Hypothetical	yes
LUCX_209	Hypothetical	yes
LUCX_210	Hypothetical	no
LUCX_214	Hypothetical	yes
LUCX_215	Hypothetical	yes
LUCX_216	Hypothetical	no
LUCX_217	Hypothetical	yes
LUCX_220	Hypothetical	yes
LUCX_222	Hypothetical	yes
LUCX_223	Hypothetical	yes
LUCX_224	Hypothetical	yes
LUCX_227	Hypothetical	yes
LUCX_228	Hypothetical	yes
LUCX_231	Hypothetical	yes
LUCX_233	Hypothetical	yes
LUCX_234	Hypothetical	yes
LUCX_236	Hypothetical	yes
LUCX_237	Hypothetical	yes
LUCX_241	Hypothetical	yes
LUCX_242	Hypothetical	yes
LUCX_243	Hypothetical	yes
LUCX_244	Hypothetical	yes
LUCX_246	Hypothetical	yes
LUCX_249	Hypothetical	yes
LUCX_254	Hypothetical	yes
LUCX_258	Hypothetical	yes
LUCX_259	Hypothetical	yes
LUCX_260	Hypothetical	yes
LUCX_263	Hypothetical	yes
LUCX_265	Hypothetical	yes
LUCX_266	Hypothetical	yes
LUCX_268	Hypothetical	yes
LUCX_269	Hypothetical	yes
LUCX_279	Hypothetical	yes
LUCX_280	Hypothetical	yes
LUCX_283	Hypothetical	yes
LUCX_284	Hypothetical	yes
LUCX_286	Hypothetical	yes
LUCX_287	Hypothetical	yes
LUCX_296	Hypothetical	yes
LUCX_298	Hypothetical	no
LUCX_301	Hypothetical	yes
LUCX_304	Hypothetical	yes
LUCX_306	Hypothetical	yes
LUCX_307	Hypothetical	yes
LUCX_308	Hypothetical	yes
LUCX_309	Hypothetical	yes
LUCX_310	Hypothetical	yes
LUCX_312	Hypothetical	yes
LUCX_315	Hypothetical	yes
LUCX_317	Hypothetical	yes
LUCX_318	Hypothetical	yes
LUCX_321	Hypothetical	yes
LUCX_322	Hypothetical	yes
LUCX_324	Hypothetical	yes
LUCX_326	Hypothetical	yes
LUCX_328	Hypothetical	yes
LUCX_329	Hypothetical	yes
LUCX_330	Hypothetical	yes
LUCX_331	Hypothetical	yes
LUCX_332	Hypothetical	yes
LUCX_334	Hypothetical	yes
LUCX_336	Hypothetical	yes
LUCX_337	Hypothetical	no
LUCX_338	Hypothetical	yes
LUCX_339	Hypothetical	yes
LUCX_346	Hypothetical	yes
LUCX_347	Hypothetical	no
LUCX_361	Hypothetical	yes
LUCX_362	Hypothetical	no
LUCX_364	Hypothetical	no
LUCX_365	Hypothetical	yes
LUCX_367	Hypothetical	yes
LUCX_368	Hypothetical	yes
LUCX_369	Hypothetical	no
LUCX_370	Hypothetical	yes
LUCX_374	Hypothetical	yes
LUCX_375	Hypothetical	no
LUCX_376	Hypothetical	no
LUCX_377	Hypothetical	no
LUCX_378	Hypothetical	yes
LUCX_382	Hypothetical	yes
LUCX_383	Hypothetical	yes
LUCX_390	Hypothetical	yes
LUCX_391	Hypothetical	yes
LUCX_393	Hypothetical	yes
