# Supplementary material for: Isolation and characterization of vB_XciM_LucasX, a new jumbo phage that infects Xanthomonas citri and Xanthomonas fuscans
Source: PLoS One. 2022 Apr 14;17(4):e0266891. doi: 10.1371/journal.pone.0266891 (PMC9009655; doi:10.1371/journal.pone.0266891)
Supplement: S3 Table — (XLSX) [file pone.0266891.s003.xlsx]

## Sheet: Total_pahges_phylo
	Accession	VC Subcluster	Description	Genus	Sub-family	Family	Jumbophage	Genome Length (bp)
0	MF805716	VC_308_0	Pseudomonas phage SL2	Phikzvirus	Unclassified	Myoviridae	TRUE	279696
1	MF063068	VC_308_2	Pseudomonas phage Noxifer	Noxifervirus	Unclassified	Myoviridae	TRUE	278136
2	MF042360	VC_308_4	Pseudomonas phage Phabio	Phikzvirus	Unclassified	Myoviridae	TRUE	309157
3	LR881104	VC_310_0	Klebsiella phage vB_KvM-Eowyn	Iapetusvirus	Unclassified	Myoviridae	TRUE	265389
4	LC592711	VC_307_0	Burkholderia phage FLC6	Unclassified	Unclassified	Unclassified	TRUE	227105
5	KU521356	VC_308_0	Pseudomonas phage KTN4	Phikzvirus	Unclassified	Myoviridae	TRUE	279593
6	JX233784	VC_308_0	Pseudomonas phage PA7	Phikzvirus	Unclassified	Myoviridae	TRUE	266743
7	JQ340088		Halocynthia phage JM-2012	Unclassified	Unclassified	Myoviridae	FALSE	167292
8	HQ630627	VC_308_5	Pseudomonas phage PhiPA3	Phikzvirus	Unclassified	Myoviridae	TRUE	309208
9	EU197055	VC_308_4	Pseudomonas phage 201phi2-1	Phikzvirus	Unclassified	Myoviridae	TRUE	316674
10	AP019418	VC_308_0	Pseudomonas phage PA02	Phikzvirus	Unclassified	Myoviridae	TRUE	279095
11	AP017925	VC_309_0	Ralstonia phage RP31	Ripduovirus	Unclassified	Myoviridae	TRUE	276958
12	AP017924	VC_309_0	Ralstonia phage RP12	Ripduovirus	Unclassified	Myoviridae	TRUE	279845
13	AP014927	VC_307_0	Ralstonia phage RSF1	Chiangmaivirus	Unclassified	Myoviridae	TRUE	222888
14	MH595538	VC_447_0	Vibrio phage BONAISHI	Unclassified	Unclassified	Myoviridae	TRUE	288967
15	AF399011	VC_308_0	Pseudomonas virus phiKZ	Phikzvirus	Unclassified	Myoviridae	TRUE	280334
16	AP014693	VC_307_0	Ralstonia phage RSL2	Chiangmaivirus	Unclassified	Myoviridae	TRUE	223932
17	MK308674	VC_447_0	Vibrio phage vB_VmeM-Yong XC31	Unclassified	Unclassified	Myoviridae	TRUE	290532
18	MK308676	VC_447_0	Vibrio phage vB_VmeM-Yong MS31	Unclassified	Unclassified	Myoviridae	TRUE	290537
19	MK308675	VC_447_0	Vibrio phage vB_VmeM-Yong XC32	Unclassified	Unclassified	Myoviridae	TRUE	290533
20	MW394391	VC_432_0	Klebsiella phage vB_KpM_FBKp24	Unclassified	Unclassified	Unclassified	TRUE	307210
21	MW021758	VC_432_1	Serratia phage vB_SmaM_Yaphecito	Unclassified	Unclassified	Myoviridae	TRUE	275554
22	MT661596	VC_311_2	Proteus phage 10	Agricanvirus	Unclassified	Myoviridae	TRUE	223209
23	MN871453	VC_432_0	Serratia phage KpZh_LPS_45	Unclassified	Unclassified	Myoviridae	TRUE	299008
24	MN871452	VC_432_0	Serratia phage KpZh_1	Unclassified	Unclassified	Myoviridae	TRUE	298898
25	MN871451	VC_432_0	Serratia phage KpYy_2_45	Unclassified	Unclassified	Myoviridae	TRUE	302439
26	MN871449	VC_432_0	Serratia phage KpXa_1	Unclassified	Unclassified	Myoviridae	TRUE	304264
27	MN871448	VC_432_0	Serratia phage KpSz_1	Unclassified	Unclassified	Myoviridae	TRUE	299003
28	MN871447	VC_432_0	Serratia phage KpLz_1_41	Unclassified	Unclassified	Myoviridae	TRUE	305006
29	MN871446	VC_432_0	Serratia phage KpLz-2_45	Unclassified	Unclassified	Myoviridae	TRUE	296707
30	MN445183	VC_311_1	Salmonella phage vB_SalM_SA002	Unclassified	Unclassified	Myoviridae	TRUE	288012
31	MN334766	VC_432_2	Serratia phage PCH45	Unclassified	Unclassified	Myoviridae	TRUE	212807
32	MK994515	VC_432_1	Serratia phage Moabite	Unclassified	Unclassified	Myoviridae	TRUE	273933
33	MK514281	VC_311_0	Erwinia phage Rebecca	Agricanvirus	Unclassified	Myoviridae	TRUE	273731
34	MG655270	VC_311_0	Erwinia phage vB_EamM_Mortimer	Agricanvirus	Unclassified	Myoviridae	TRUE	273914
35	MW825358	VC_312_0	Xanthomonas phage vB_XciM_LucasX	Unclassified	Unclassified	Unclassified	TRUE	305651
36	MG655269	VC_311_0	Erwinia phage vB_EamM_MadMel	Agricanvirus	Unclassified	Myoviridae	TRUE	275000
37	MW735835		Pseudomonas phage pPa_SNUABM_DT01	Unclassified	Unclassified	Unclassified	TRUE	265520
38	MG655268	VC_311_0	Erwinia phage vB_EamM_Desertfox	Agricanvirus	Unclassified	Myoviridae	TRUE	272458
39	MW057919	VC_308_0	Pseudomonas phage vB_PaeM_kmuB	Phikzvirus	Unclassified	Myoviridae	TRUE	266592
40	MG655267	VC_311_0	Erwinia phage vB_EamM_Bosolaphorus	Agricanvirus	Unclassified	Myoviridae	TRUE	272228
41	MT939492		Xanthomonas phage Xoo-sp14	Unclassified	Unclassified	Myoviridae	TRUE	232104
42	MF285618	VC_432_1	Serratia phage 2050HW	Unclassified	Unclassified	Myoviridae	TRUE	276025
43	MT133560	VC_308_0	Pseudomonas phage fnug	Phikzvirus	Unclassified	Myoviridae	TRUE	278899
44	MN871489	VC_308_0	Pseudomonas phage PaZh_1	Phikzvirus	Unclassified	Myoviridae	TRUE	278407
45	MN871480	VC_308_0	Pseudomonas phage PaSz-1_45_270k	Phikzvirus	Unclassified	Myoviridae	TRUE	279520
46	KU886225	VC_311_0	Erwinia phage vB_EamM_Deimos-Minion	Agricanvirus	Unclassified	Myoviridae	TRUE	273501
47	MN871445	VC_310_0	Serratia phage KpHz_2	Unclassified	Unclassified	Myoviridae	TRUE	270429
48	MN871444	VC_310_0	Serratia phage KpGz_1	Unclassified	Unclassified	Myoviridae	TRUE	269351
49	KU886224	VC_311_0	Erwinia phage vB_EamM_RAY	Agricanvirus	Unclassified	Myoviridae	TRUE	271182
50	KU886223	VC_311_0	Erwinia phage vB_EamM_Simmy50	Agricanvirus	Unclassified	Myoviridae	TRUE	271088
51	MN563784	VC_308_0	Pseudomonas phage vB_PA32_GUMS	Phikzvirus	Unclassified	Myoviridae	TRUE	280208
52	MN103543	VC_308_1	Pseudomonas phage vB_PaeM_PS119XW	Phikzvirus	Unclassified	Myoviridae	TRUE	301543
53	KU886222	VC_311_0	Erwinia phage vB_EamM_Special G	Agricanvirus	Unclassified	Myoviridae	TRUE	273224
54	MK599315	VC_308_1	Pseudomonas phage PA1C	Phikzvirus	Unclassified	Myoviridae	TRUE	304671
55	KF806589	VC_311_0	Erwinia phage Ea35-70	Agricanvirus	Unclassified	Myoviridae	TRUE	271084
56	MK552327	VC_308_3	Pseudomonas phage Psa21	Phikzvirus	Unclassified	Myoviridae	TRUE	305260
57	KF623294	VC_432_2	Erwinia phage PhiEaH1	Iapetusvirus	Unclassified	Myoviridae	TRUE	218339
58	MK327938		Escherichia phage vB_EcoM_Goslar	Goslarvirus	Unclassified	Myoviridae	TRUE	237307

## Sheet: LucasX-Group
	Accession	VC Subcluster	Description	Genus	Sub-family	Family	Jumbophage	Genome Length (bp)
13	AP014927	VC_307_0	Ralstonia phage RSF1	Chiangmaivirus	Unclassified	Myoviridae	TRUE	222888
16	AP014693	VC_307_0	Ralstonia phage RSL2	Chiangmaivirus	Unclassified	Myoviridae	TRUE	223932
4	LC592711	VC_307_0	Burkholderia phage FLC6	Unclassified	Unclassified	Unclassified	TRUE	227105
37	MW735835		Pseudomonas phage pPa_SNUABM_DT01	Unclassified	Unclassified	Unclassified	TRUE	265520
11	AP017925	VC_309_0	Ralstonia phage RP31	Ripduovirus	Unclassified	Myoviridae	TRUE	276958
12	AP017924	VC_309_0	Ralstonia phage RP12	Ripduovirus	Unclassified	Myoviridae	TRUE	279845
35	MW825358	VC_312_0	Xanthomonas phage vB_XciM_LucasX	Unclassified	Unclassified	Unclassified	TRUE	305651
