# Supplementary material for: Isolation and characterization of vB_XciM_LucasX, a new jumbo phage that infects Xanthomonas citri and Xanthomonas fuscans
Source: PLoS One. 2022 Apr 14;17(4):e0266891. doi: 10.1371/journal.pone.0266891 (PMC9009655; doi:10.1371/journal.pone.0266891)
Supplement: S4 Table — (XLSX) [file pone.0266891.s004.xlsx]

## Sheet: Plan1
Protein Cluster	VOG number	Annotation	BLAST annotation
PC_0000	VOG0354	putative DNA-directed RNA polymerase beta subunit
PC_0001	No hit VOG		putative TerL
PC_0002	VOG3279	putative virion structural protein
PC_0003	VOG3246	putative DNA-polymerase/conserved hypothetical protein
